# Supplementary material for: New Concept and Apparatus for Cytocentrifugation and Cell Processing for Microscopy Analysis
Source: Int J Mol Sci. 2021 Jul 1;22(13):7098. doi: 10.3390/ijms22137098 (PMC8268716; doi:10.3390/ijms22137098)
Supplement: Supplementary file 1 [file ijms-22-07098-s001.zip]

Archive with 3 entries (3 files):
- S1 Video.mp4
- S2 Video.mp4
- Supplementary Data.pdf
